# Supplementary material for: Comparison of Presentation and Prognosis of Takayasu Arteritis with or without Stroke or Transient Ischemic Attack—A Retrospective Cohort Study
Source: Life (Basel). 2022 Nov 16;12(11):1904. doi: 10.3390/life12111904 (PMC9697956; doi:10.3390/life12111904)
Supplement: Supplementary file 1 [file life-12-01904-s001.zip]

Archive with 1 entries (1 files):
- life-2032194-supplementary.pdf
